# Supplementary material for: In Vitro Activity of β-Lactams in Combination with β-Lactamase Inhibitors against Mycobacterium tuberculosis Clinical Isolates
Source: Biomed Res Int. 2018 Jul 2;2018:3579832. doi: 10.1155/2018/3579832 (PMC6051288; doi:10.1155/2018/3579832)
Supplement: Supplementary Materials — The details of mutations and the MIC profile of each mutant in this study are listed in the supplementary material file. [file 3579832.f1.xls]

## Sheet: Sheet1
Gene	Substitution	Amino acid change	Strain ID	TBM					MEM					DOR					BIA					ETP					AMX					AMP				CXM
				None	CLA	AVI	SUB		None	CLA	AVI	SUB		None	CLA	AVI	SUB		None	CLA	AVI	SUB		None	CLA	AVI	SUB		None	CLA	AVI	SUB		None	CLA	AVI	SUB	None	CLA	AVI	SUB
blaC	CTG183CTA	Leu61Leu	CQ13084	8	1	1	2		>32	8	8	16		16	8	8	8		16	4	8	8		>32	8	16	16		>64	4	16	16		>64	16	16	32	>64	>64	>64	>64
	AGT333AGG	Ser111Arg	CQ13081	8	4	4	4		>32	16	32	32		-	-	-	-		-	-	-	-		-	-	-	-		>64	1	16	16		-	-	-	-	-	-	-	-
			SC11090	8	1	2	2		32	8	16	16		16	2	4	4		8	1	2	4		32	8	8	8		64	<0.5	4	4		64	4	4	16	64	16	16	16
			FJ05395	4	1	2	2		>32	4	8	8		16	4	4	4		8	2	2	4		32	8	8	8		64	1	8	8		64	4	8	8	>64	>64	>64	>64
	TCC354TCT	Ser118Ser	FJ05189	2	0.5	0.5	1		16	2	4	8		4	1	1	2		4	1	1	2		32	4	8	8		64	0.5	1	1		64	0.5	0.5	4	32	2	4	8
	GCG486GCC	Ala162Ala	FJ05349	8	2	2	2		>32	4	16	16		8	2	2	4		8	1	2	2		32	8	8	8		>64	1	16	32		64	2	4	8	64	8	8	16
	TTT492TTA	Phe164Leu	FJ05349	8	2	2	2		>32	4	16	16		8	2	2	4		8	1	2	2		32	8	8	8		>64	1	16	32		64	2	4	8	64	8	8	16
	GGT514AGT	Gly172Ser	GZ10116	0.5	0.25	0.25	0.5		4	2	4	4		2	0.5	1	0.5		2	0.5	0.5	1		8	2	4	4		8	<0.5	<0.5	1		8	0.5	0.5	0.5	16	4	4	4
	CTG610TTG	Leu204Leu	FJ05395	4	1	2	2		>32	4	8	8		16	4	4	4		8	2	2	4		32	8	8	8		64	1	8	8		64	4	8	8	>64	>64	>64	>64
	ATC786ATT	Ile262Ile	HeN05015	8	1	1	2		>32	4	8	8		32	8	8	16		32	4	8	8		>32	16	16	32		>64	2	8	8		>64	8	16	16	>64	64	32	32
			AH04344	4	1	1	1		>32	8	8	16		16	4	4	8		16	2	4	8		>32	16	16	16		64	1	4	8		64	4	4	8	>64	>64	>64	>64
			AH04331	8	2	2	4		>32	8	16	16		32	4	4	8		16	4	4	8		>32	8	16	16		64	<0.5	8	8		64	4	8	16	>64	64	64	>64
			CQ13097	4	2	2	2		>32	16	16	16		4	2	2	2		4	2	2	2		16	8	8	8		64	4	8	16		32	2	2	2	64	16	16	16
			CQ13055	8	2	2	4		>32	16	32	32		16	4	4	8		8	2	4	4		>32	8	8	16		>64	8	16	16		>64	2	8	8	>64	32	64	>64
			XJ06017	8	1	2	4		>32	8	16	16		8	4	4	8		8	2	2	4		>32	8	8	16		>64	8	8	16		64	2	4	16	64	8	8	16
			NM11220	1	0.125	0.125	0.5		16	0.25	1	2		8	0.5	0.5	2		4	0.25	0.5	1		32	4	4	8		64	0.5	2	4		64	0.5	1	8	64	8	8	16
			XZ06008	2	0.5	0.5	1		8	2	8	8		8	0.5	0.5	2		4	0.25	0.5	1		32	4	4	8		64	1	4	4		64	0.5	1	8	64	8	8	16
			FJ07028	2	0.125	0.5	1		16	1	2	4		4	1	1	2		4	0.25	0.5	0.5		16	4	4	4		64	<0.5	1	2		32	2	2	4	32	16	16	16
			FJ05120	2	0.25	0.25	0.5		32	1	2	4		8	2	2	2		8	1	2	4		32	8	8	8		64	<0.5	1	2		32	2	2	4	32	8	8	16
			BJ05043	4	1	1	2		>32	8	8	8		16	2	4	4		8	1	1	2		>32	8	8	16		>64	2	4	8		>64	8	8	16	>64	32	32	64
LdtMt1	CCA111CCG	Pro37Pro	GZ10116	0.5	0.25	0.25	0.5		4	2	4	4		2	0.5	1	0.5		2	0.5	0.5	1		8	2	4	4		8	<0.5	<0.5	1		64	0.5	0.5	0.5	16	4	4	4
	GCG448ACG	Ala150Thr	AH04324	8	1	2	4		>32	8	16	16		16	4	4	8		8	2	2	4		>32	16	16	32		>64	1	16	32		>64	8	8	16	>64	64	64	>64
	GCC659GTC	Ala220Val	XZ06044	2	0.5	0.5	1		8	2	4	4		8	1	1	2		4	0.25	0.5	1		32	4	4	4		64	1	8	8		64	0.5	2	4	32	1	2	8
			XZ06194	4	0.5	0.5	1		>32	4	8	8		8	4	4	4		8	4	4	4		32	8	8	16		32	<0.5	4	8		>64	16	16	64	>64	64	64	>64
LdtMt2	GGC594GGT	Gly198Gly	BJ05026	8	2	2	4		>32	4	8	8		16	4	4	4		8	2	4	4		>32	8	16	16		>64	1	4	8		64	8	8	16	>64	64	64	>64
	GAC776GGC	Asp259Gly	XZ06042	8	1	1	2		>32	4	8	8		16	1	2	8		8	1	2	4		>32	8	16	32		>64	2	8	8		>64	2	16	32	>64	8	16	64
			XZ09006	4	0.5	1	1		>32	4	8	16		16	4	4	16		16	4	4	16		>32	16	32	>32		64	0.5	4	8		>64	8	8	64	>64	64	64	>64
			XZ09061	16	4	8	8		>32	16	32	32		-	-	-	-		-	-	-	-		-	-	-	-		>64	8	16	16		-	-	-	-	-	-	-	-
			XZ09122	>16	8	8	8		>32	>32	>32	>32		32	8	8	16		16	8	8	16		>32	>32	>32	>32		>64	32	32	64		>64	16	16	>64	>64	64	64	>64
dacB2	CTG659CAG	Leu220Gln	AH11291	>16	>16	>16	>16		>32	>32	>32	>32		>32	>32	>32	>32		>32	>32	>32	>32		>32	>32	>32	>32		64	32	32	64		>64	>64	>64	>64	32	32	32	32
			SC11014	8	1	1	2		>32	4	8	8		8	2	2	4		8	1	2	2		>32	8	8	16		>64	2	4	8		64	4	8	16	>64	16	16	32
			AH04324	8	1	2	4		>32	8	16	16		16	4	4	8		8	2	2	4		>32	16	16	32		>64	1	16	32		>64	8	8	16	>64	64	64	>64
			FJ07070	8	1	2	4		>32	4	16	16		8	2	2	4		8	1	2	4		>32	8	8	16		>64	2	16	16		64	4	4	16	>64	32	32	64
-, NA
